# Supplementary material for: Functional Profiling of Unfamiliar Microbial Communities Using a Validated De Novo Assembly Metatranscriptome Pipeline
Source: PLoS One. 2016 Jan 12;11(1):e0146423. doi: 10.1371/journal.pone.0146423 (PMC4710500; doi:10.1371/journal.pone.0146423)
Supplement: S1 File — Assembler Performance: Testing of various assemblers and output performance; Filtering: Ribosomal RNA, adapter and quality filtering results. Mock_TNF_hybrids: Number of shared assemblies and tetra nucleotide frequency occurrence regression coefficient between mock members. Coverage_Assembly: Distribution of assembled proteins based on transcriptome coverage. Mock_assembly ouput: Precision and recall for functional assignments. NOD_mouse_taxonomy_output: Precision and recall for taxonomy assignments (XLSX) [file pone.0146423.s001.xlsx]

## Sheet: Filtering
	Results of filtering of RNA-Seq datasets for rRNA reads, adapter sequences and low-quality reads
	Sample name	sra code	total	Bacterial 16S	Bacterial 23S	Bacterial/Archeal 5S	Archeal-16S	Archeal-23S	Eukaryotic-18S	Eukaryotic-28S	Eukaryotic-5.8S	adapter	quality	mRNA
Mock	Streptococcus agalactiae	SRR922307	16688288	1724659	7729292	74490	301	497	58823	77622	6521	68860	498192	6449031
	Clostridium beijerinckii	SRR988002	33916811	11556	97858	42351	4	3	8347	30570	47	8835	1991404	31725836
	Pediococcus claussenii	SRR647762	9578887	1128309	5613210	2088	1416	515	189	2194	73	2843	1456863	1371187
	Streptococcus pneumoniae	SRR1009263	11479583	50313	605041	193	6	2	29	182	3	3176	935852	9884786
	Enterococcus faecium	SRR922448	6677728	1562	2164	177	3	3	319	1036	3	0	0	6672461
	Lactobacillus casei	SRR616266	117911748	8011159	69034836	4962	3151	65	274	3396	76	1081171	0	39772658
	Streptococcus thermophilus	SRR390316	6713398	38016	56412	13	18	2	146	187	0	0	267392	6351212
	Clostridium difficile	ERR406251	2508802	711404	1374090	256	913	161	203	2723	288	481	139438	278845
	Mock community		205475245	11676978	84512903	124530	5812	1248	68330	117910	7011	1165366	5289141	102506016
ASF	NOD501CecQN	SRR452973	1463097	558467	382665	9789	524	0	3818	20935	633	394793	15533	75940
	NOD501CecQY	SRR452974	2241568	109623	362296	2972	56	6	4046	16263	410	844244	125439	776213
	NOD501ColQN	SRR452975	1334211	522974	689690	14378	40	8	9503	36019	3267	20311	5640	32381
	NOD502CecQN	SRR452976	2178329	818204	673475	17007	835	0	6742	34008	953	475488	27096	124521
	NOD502CecQY	SRR452977	1501515	126448	392190	2380	48	11	5819	19281	603	681617	53489	219629
	NOD502ColQN	SRR452978	1149057	396030	428481	10565	131	15	35275	69974	3223	50081	12296	142986
	NOD503CecQN	SRR452979	1626214	700322	543456	5166	322	17	4198	18723	812	237550	21338	94310
	NOD503CecMN	SRR452980	2139350	334360	347665	31471	175	11	9608	48783	1401	201256	92521	1072099
	NOD504CecQN	SRR452981	1986083	709267	769221	4772	246	9	3106	20425	966	317139	26941	133991
	NOD504CecQY	SRR452982	2770382	242585	925720	4546	86	6	11230	38656	1443	1030521	76856	438733
	NOD504ColQN	SRR452983	1710072	425134	380375	14473	129	3	11844	46428	1399	154747	57414	618126
	NOD504CecMN	SRR452984	2614525	266087	314460	31253	176	6	13127	73006	1672	152667	134777	1627294
	ASF total		22714403	5209501	6209694	148772	2768	92	118316	442501	16782	4560414	649340	5356223
Mouse cecum	Mouse1	SRR1425537	22663890	3435747	17118120	7793	584	1381	281015	545020	740	317539	317539	638412
	Mouse2	SRR1425604	7719635	1180894	5598746	2407	422	275	29457	57680	104	493467	99864	256319
	Mouse2_rep	SRR1425614	177005414	26225122	123400547	59780	8268	4999	649268	1265141	2715	17401304	2406373	5581897
	Mouse3	SRR1425615	13448115	2264125	9598111	4061	349	431	84499	149762	222	875596	134335	336624
	Mouse4	SRR1425616	17712676	2074616	12897123	3898	163	864	495251	776429	1228	674148	210998	577958
Human small intestine	HSIC	SRR870697	8951083	1106635	5640906	2389	651	235	8167	7752	267	16	489315	1694750
	HSIC_rep	SRR886287	29709279	2755700	19655203	1668961	7392	959	37310	64072	12142	930066	692478	3884996

## Sheet: Assembler performance
Assembler performances
Using filtered mock and mouse cecal metatranscriptome datasets as input, the performance of various assemblers was tested, including the IDBA class of assemblers [30], Trinity [31], SOAP [32], (meta)Velvet [33, 34] and Oases [35] (Table 2). Although IDBA-MT [36] has been specifically designed for metatranscriptome assembly it was not included as it requires paired-end read information, whereas th…
Table 2. Performance of de Bruin graph assemblers on metatranscriptome data
Assembler	Mock Community			Mixed Mouse and Human sample*
	contigs	total length	Assembled reads (%)	contigs	total length	Assembled reads (%)
IDBA-UD	8.943	10,282,975	94.67	23.926	20,967,684	68.95
IDBA-HYBRID	9.003	10,282,926	92.82	23.921	20,965,864	68.83
IDBA-TRAN	9.739	11,908,188	91.68	31.708	30,735,244	62.86
Trinity	14.841	12,972,081	90.52	34.324	24,283,850	71.31
IDBA	9.069	10,245,202	82.73	24.413	20,645,762	53.99
SOAP	10.08	9,377,817	66.06	26.386	19,297,513	40.63
MetaVelvet	7.871	8,059,412	58.13	25.013	16,354,900	23.06
Velvet	11.705	6,579,171	22.47	23.806	11,618,506	9.76
*mRNA reads obtained from the four individual mouse samples were merged with a human small intestine spike-in control sample before assembly.

## Sheet: Mock_Assembly_coverage
Coverage of each protein was determined by mapped the reads to the genomes. The predicted ORFs from the assembly were mapped to genome derived ORFs to determine which of expressed proteins was assembled.
coverage	# proteins assembled	# proteins not assembled
<0.1	1	2230
0.1	1	742
0.2	0	661
0.3	1	595
0.4	0	496
0.5	2	498
0.6	1	416
0.7	4	367
0.8	8	323
0.9	6	337
1	14	321
1.1	9	294
1.2	14	239
1.3	18	232
1.4	24	223
1.5	27	202
1.6	29	204
1.7	30	186
1.8	35	159
1.9	37	146
2	51	147
2.1	53	132
2.2	43	106
2.3	56	118
2.4	60	81
2.5	49	102
2.6	65	103
2.7	58	84
2.8	55	76
2.9	48	71
3	73	56
3.1	79	57
3.2	66	59
3.3	69	43
3.4	73	36
3.5	71	45
3.6	69	50
3.7	82	36
3.8	53	35
3.9	75	36
4	63	37
4.1	50	33
4.2	66	40
4.3	65	19
4.4	67	24
4.5	70	31
4.6	67	30
4.7	61	21
4.8	59	14
4.9	64	22
5	74	17
5.1	48	15
5.2	59	20
5.3	63	14
5.4	75	17
5.5	66	14
5.6	59	23
5.7	61	14
5.8	51	20
5.9	69	11
6	51	16
6.1	74	13
6.2	49	12
6.3	54	21
6.4	47	13
6.5	51	10
6.6	52	12
6.7	66	15
6.8	54	8
6.9	43	6
7	51	13
7.1	52	7
7.2	57	10
7.3	40	2
7.4	55	8
7.5	45	4
7.6	52	7
7.7	45	10
7.8	52	8
7.9	44	10
8	45	5
8.1	60	10
8.2	35	6
8.3	47	5
8.4	34	9
8.5	38	11
8.6	40	7
8.7	38	3
8.8	32	6
8.9	29	9
9	38	4
9.1	35	4
9.2	39	3
9.3	32	6
9.4	35	6
9.5	35	4
9.6	33	12
9.7	33	7
9.8	37	8
9.9	36	11
10	314	41
11	288	41
12	281	29
13	259	30
14	250	26
15	236	20
16	216	16
17	174	11
18	175	18
19	171	12
20	152	11
21	158	11
22	125	17
23	130	15
24	131	12
25	82	9
26	105	8
27	125	10
28	91	11
29	89	14
30	81	4
31	88	5
32	79	11
33	84	6
34	88	10
35	64	3
36	65	6
37	76	8
38	50	6
39	61	4
40	61	6
41	54	5
42	51	8
43	51	6
44	50	5
45	44	2
46	31	3
47	43	3
48	59	10
49	42	5
50	39	2
51	41	5
52	37	4
53	34	1
54	32	3
55	30	3
56	39	2
57	30	2
58	51	6
59	40	2
60	42	3
61	44	1
62	34	0
63	34	5
64	34	1
65	26	0
66	31	0
67	33	4
68	30	0
69	23	3
70	26	1
71	20	1
72	25	2
73	26	1
74	18	0
75	27	1
76	19	0
77	21	1
78	25	1
79	25	3
80	16	1
81	16	1
82	18	1
83	16	0
84	13	2
85	24	3
86	25	1
87	18	0
88	19	0
89	16	4
90	21	2
91	16	1
92	8	4
93	16	0
94	16	1
95	10	0
96	19	0
97	22	0
98	18	4
99	17	0
>100	1664	104

## Sheet: Mock_assembly_output
	Species	# filtered	ko assignments					Assembly mapping
		reads	TP	FP	FN	precision	recall	fragments perfectly assembled	fragments not perfectly assembled
	Streptococcus agalactiae	3224516	2242588	50045	56425	0.978171	0.975457	515	106
	Clostridium beijerinckii	1586292	605147	6649	29892	0.989132	0.952929	2207	206
	Pediococcus claussenii	1371187	707755	43799	41993	0.941722	0.943991	798	35
	Streptococcus pneumoniae	1235598	871235	35117	28641	0.961255	0.968172	556	300
	Enterococcus faecium	667246	137943	1982	21855	0.985835	0.863234	626	51
	Lactobacillus casei	500000	267094	9370	35844	0.966108	0.881679	1571	162
	Streptococcus thermophilus	396951	265272	8793	47567	0.967916	0.847951	963	73
	Clostridium difficile	239138	102613	3920	49249	0.963204	0.675699	465	39
	Overall	9220928	5199647	159675	311466	0.970206	0.943484	7701	972

## Sheet: Mock_TNF_hybrids
Mock Community; Shared number of proteins via assembly; Tetranucleotide frequency occurrence regression coefficient. (TNFORC was calculated using jspecies)
Shared hybrid assemblies (lower right corner); Tetranucleotide frequence occurance regression coefficient (top right corner).
Shared hybrid proteins\Tetra nucleotide occurrence	Streptococcus thermophilus	Streptococcus pneumoniae	Streptococcus agalactiae	Pediococcus claussenii	Lactobacillus casei	Enterococcus faecium	Clostridium difficile	Clostridium beijerinckii
Streptococcus thermophilus	--	0.93034	0.88674	0.63806	0.59543	0.64152	0.59188	0.62061
Streptococcus pneumoniae	128	--	0.82104	0.51755	0.48639	0.60626	0.576	0.66412
Streptococcus agalactiae	97	53	--	0.78832	0.6618	0.78598	0.73093	0.70576
Pediococcus claussenii	5	2	9	--	0.68325	0.71458	0.75826	0.62942
Lactobacillus casei	7	6	3	24	--	0.73282	0.4435	0.34909
Enterococcus faecium	12	6	10	2	6	--	0.60838	0.53241
Clostridium difficile	31	31	50	0	2	3	--	0.90853
Clostridium beijerinckii	1	7	18	13	5	9	33	--

## Sheet: NOD_mouse_taxonomy_output
	To test the taxonomy assignments of the assembly procedure we compared the output to a direct genome assignment. An assignment was considered a True positive (TP) if both methods agreed. If both methods disagreed it was considered both a False Negative (FN) and a False Positive (FP). If the Assembly failed to assign it was conly considered a FN. If the assembly assigned a taxomy but nothing was f…
	rank
	genus		TP	FN	FP	recall	precision
		Clostridium|1485	26501	198612	6042	0.117723	0.814338
		Eubacterium|1730	0	125	7034
		Lactobacillus|1578	0	11967	0
		Parabacteroides|375288	523257	667011	8855	0.439613	0.983359
		Mucispirillum|248038	0	44378	0
		other			13584
		total	549758	922093	35515	0.373515	0.939319
	family		TP	FN	FP	recall	precision
		Clostridiaceae|31979	27640	197473	6082	0.122783	0.819643
		Eubacteriaceae|186806	0	125	7422
		Lactobacillaceae|33958	0	11967	0
		Porphyromonadaceae|171551	530544	659724	9010	0.445735	0.983301
		Deferribacteraceae|191394	0	44378	0
		other			13933
		total	558184	913667	36447	0.379239	0.938707
	class		TP	FN	FP	recall	precision
		Clostridiales|186802	73974	151264	30443	0.328426	0.708448
		Lactobacillales|186826	0	11967	0
		Bacteroidales|171549	888341	301927	15550	0.746337	0.982797
		Deferribacterales|191393	0	44378	0
		total	962315	509536	45993	0.653813	0.954386
	order		TP	FN	FP	recall	precision
		Clostridia|186801	73974	151264	30443	0.328426	0.708448
		Bacilli|91061	0	11967	0
		Bacteroidia|200643	888341	301927	15550	0.746337	0.982797
		Deferribacteres|68337	0	44378	0
		total	962315	509536	45993	0.653813	0.954386
			TP	FN	FP	recall	precision
	phylum	Firmicutes|1239	74324	162908	30093	0.313297	0.7118
		Bacteroidetes|976	888341	301927	15550	0.746337	0.982797
		Deferribacteres|200930	0	44378	0	0
		total	962665	509213	45643	0.654039	0.954733
