# Supplementary material for: Functional Profiling of Unfamiliar Microbial Communities Using a Validated De Novo Assembly Metatranscriptome Pipeline
Source: PLoS One. 2016 Jan 12;11(1):e0146423. doi: 10.1371/journal.pone.0146423 (PMC4710500; doi:10.1371/journal.pone.0146423)
Supplement: S2 File — (XLSX) [file pone.0146423.s002.xlsx]

## Sheet: Sheet1
	Table of primer pair names, the corresponding location and the expected fragment lengths.
	In bold are the fragments not found in the first PCR, underlined are fragments found in the second PCR that were send for sequencing.
	Primers in bold were used for amplification in the second PCR.
	Target | primer pair	Primer Sequence F	Primer Sequence R	location F	Location R	band size	cross-primer
							pair bands			Sanger primer	Sanger sequence output
	contig-100_0 P4	TGTGAACTCGGGAACTTCGG	AGATTTCCGGCACACTGGAG	22443	23106	663	1114			F	gCTgnntTTTTCTGGTGGaCGagcagAAaGAgatTTTGAAGAAGGTGATTTGTAGTGCAGGCTTCGGGTATaGTATCCGAATGGATAAACGGTgtATGGGGCGTGGAAAGAGAAAATAGGAGAACGGATGTTATATATCGGGGTGGGTATGAATGATGTGCCTTTAAGGGAAATGTTTTGTAATTGTGAGAAAACAGTAATAAAAACGAGGAGAATAAAAATGGAAAAACTTGCAATTAAAGGTGGTTATCCTGTTCGTGGCGACAAGATTTTTTATGGACGCCAATGGATTGCCGAAGATGATATTCAAGCAGTTGCTGCAGTTTTGCGCTCAGATTATATTACTTGCGGACCTAAGGTTGATGAATTGGAGAGAACCCTTTGCGAGTTTACCGGAGC…
	contig-100_0 P14	AGATTGCGTCACGGGACATT	ACCGGCTTTGCTCCACAATA	21992	22558	566	115			R	aCnanTTCTTCGTCTaCTCGcnAaAATTtcaATTTTnnnAGCTGCGATGTAATCAAAGCCGCCTGGAAGTCCGTGAGACGATAGTTATAGCCTAAGCTGACCTGTTCATAACACCACGGTCCCTCATGAGGAGCGCCTTCCATCATGCTTTCATCATGAGTGATGCCATGAGTGTGAGCAAGAACTAATTTTTTATAGAGTTCCTCATCATTAGTAAGAATTGCTCCACCCTCGCCACCGGTAACTGTTTTAACGGGATGGAAGGAGAAGCAAGTCATATCGGCCAGAGAACCCACCTGTTGCCCCTTATACTTAGTTGCAATTGAATGGGCAGCATCTTCAATAAAGGTAAGATTATATTCCTTGCAGATTGTTCTAATCTCGTCGATTTGGACAGCC…
	contig-100_2 P2	TCCAGGCTGGTCGGTATGTA	CCTGCAACACTGTTCTGTGC	21183	22021	838				F	tgnggaAtnAAAaTAAaTTTtcaTtcaCCTGTTtATGTCGGGGATCAATTGACGGTAACCGGAGTCGTTAAAAAGAAAAAGGAATTGTTTCACAGAATAGTAATTGAGGCGAGAATCGTAAATCAGGACGGAACTAAAGTGAGCAGTGCAAAAATAACAGTGGGGGTGCTGGATGAAGGTGGAACATAAAAAGATGTTTTTGATTTTAGGGGCTTCGTCTGATATAGGGACAGAGCTGCTAAGACAGTTGAATCAGGCAGAAGACAGATGTCTGTTTCTTTGCCACTACCGTAGTTCGCCTTCCGGGATCCAACAGATTGTCCCCGGGAACGGCAACTGCATTGAGTGCATTCAGGCAGATCTGAATCATACAGAAGAGGTGGACAGGCTGGTAAATAA…
	contig-100_2 P3	CACAGAACAGTGTTGCAGGC	TATGCACTCCCGGGTTTTCC	22022	22466	444	1283			R	tCTCgnaAAgtataTaGCGGTaCTccagATCTTTTTTtGCcaGTTCATTCAAAAAATCAATCGTTCCTTTGTCAAAAACCACCATTGCGCCTGCAATCAGTTTTCTCTTTTTTTCTCCCAACTCAAATCTCCGGTGTTGAAGACTTTCCAACCCTCCTGACAGATTGTCCAGAATGTCTTTTTCTGTTTTGTATGACAGATATTCCTGAGCTTCTTCCGGTGTCGGGGTAAAAATCGCATCCTTCATTTCCATGCTATAATCCTCTGTTTTTTGACATTTCATTAACACTTCTCAGATCACATTTCCGTTGCTCATATTTAAATTAATTCCATGAACAAAATCACTGTCCTCTGACAGCAGAAACCTGATTCCCGGAACGATATCACTGACACCGGCAT…
	contig-100_5 P2	CTGAGGAGTATGGCGCAGAG	CTCATGCATAACGTGTGCGG	8888	9859	971	273			F	cnggagaGTatCCGTCCcTTccAnAGATTtATCAAAGAAGGATCCTGAGATATCTGGAGGGGAGAAAGCTTTTAAATACAAAGGTGAAGGTAACCCCGCCCATTTACCTGAGGGCAGATGTCCGGgtGAAGGTCAGGCAGAAGAAGAGAGGACAGGAAGAGGAAAGGGAGGCAGAGGTTCAGAGGATGTTTAAGGAAGCCCTTGACTATCGGAGGAACAAAGCCGGGATCGGAGATCCGATCCCCTATGCCGGATTGTTTGAGAAAATAGAATCTCTGCCATGGGCCGCCGGTGTCTGTGAACTCGAGATCCTTCCGGAGGGAGAAGGAGGAGGCGCAAGGTATCCGGGGGATGACATTTTACTTCCGGAGCGAGGGGTATGCGTGCCGGGAAGAATAT…
	contig-100_5 P3	GTGAGATCATGCCGGAGGAG	GCATTTGTATGCGCCGGATT	9586	10132	546	1244			R	CagganaTCTccgtcaGCCTTATaAAATGCTTCCcGCGTCCCCTTTCTCCGGTTCAGCCAGTACAGCTGCATAAGAAGTTTTCTCTTGATTTCTTCGGGATAGTATCTGTCCTCTGCCGACATCCCCATCCACTCCAGGTAAAGATCAAGCAGCTTCTCCGGAGCCTCTGAAACCTTCAAAAGCTCCGGGGCTTCTGTGATTTTTCTGTCAAGATCCGAATACAGAGAAGAAAATACAGCCAGATATCTGCACAGGAAGTCCTCCCCTTCCCGATAGGCCTCCGGAAATTTCTCAAGAAACACTCCTCCCGGTGATTCCACATACATTTCACGGATCTGTTCCTCTCCGGCATAAAGCAGTTCCATGGACAGCCACAGGTATCTCCCTCTTAATGAATC…
	contig-100_122 P1	TTCCGGACTCCCATCTCCAT	CTATGCGGGAAAATGCACCG	4702	5170	468	69			F	gTTGTaGatgannGGagGCTGtaaTATGATATTTGGCAATACCATTCCGATGTCGGTAAAAGCATTGGATTACTTGTGGAAAAAGCAGGAAGTAACTTCGGATAATATTGCGAATGTAGACACCCCGGGATATAAGCAGAAATATATCAGCTTTGAGGATACATTCCGGCAGAAGCTGAGAGCGGCAAGTGATGCAAAGACCGGTTCGGCAATGCGTGAGGCTATAGACAGTTCAAATTATCTTGTTTATGACCGCAGTGATTCGGCAAGGGTGGATGAAAATAACGTCAATCTGGATTATGAGTATACAGAACTTGCGCGTACCGCACTGCACTATCAGTACCTGATCCAGTCTGTGAACGGAGACCTTACAAGGTACCGCACGGCAATTAAGGGACA…
	contig-100_122 P4	TCCCTGTGGGCATCCAGATA	ACTGCCCTGTGAGTTGATCG	5101	5954	853	1252			R	anaccgGCaTtaTnAATCTTTTTtGTTCTGCTTTCaaGCTTCTGTATAGCTTCTTTTAACTGACCAACTTTTTCTTTCATAATGCCCAAAACTCTTTCGCCATTTTATTTTATTATATACTGATCCTCATAACTTCATTGTAAGCCTCAAGCGCCTTGTTGCGAAGCGACACAAGCATATCAACTGCAAGCTGCGCCTGTGAGGATGCGATCATTACTGAATGGGCGTCCTCAATCTGACCTGTCGCCAGCAGATACTGCTTGCCGACCAGATCCTCCTCTGTTGTTCTTACATTATTGACAGCTTCCTCAAAAATGCCCTTAAAGCCGGAAATAGCACTCTGTCCGGATACTTTCTGTACAGAACCGGTATCTTCCCCTATACTGATCGGCTGAATAG…
	contig-100_3 P2	TGTCATCCCCCGGATACCTT	TGTGACACGTCGGACAAGAG	3129	3534	405	1180			F	caCCTTAGGCGATCCTACTTTCGCAGGTCCATTGACAGGGGTCCAGCTTGGACTCGCGGTATATCACGTATGTGAACCTGAGATTAAAGAAGAGTTTGACGAGGCAGTTTATGATGAGCAGGTTAGTATGATGGAGATGGTTCTTGATATTGACGACATCGTATCAGAGATGGAGGCTATCAGGGAGCAGgtaTAATCTGATCATACGGTAGAAGCAGGGGCAGACCCAATGTGTTCCCGCATAGGGGGCTGCCCCTCTTTTGTTATCTTTTTGGCATCCGGCCCGTGCCTTCAAACAGTGGGTGATGCCGGCCAATAATCGAAAGAAAGGTGGAAAAGCCAATGAACAGCGTAATTAAAGGTGCCAGCTATGTGCTTGCACATACACCGCAGATGGTG…
	contig-100_3 P5	CGAGAATCCTACGGCCTTCC	AAGGTATCCGGGGGATGACA	2354	3148	794				R	cannaCCTGTAGCATGGTTGAGTGCCGCAATCTCTGCAGCTGCCTTCGCAAAGTTGCCGCCGCCGCGCTGGTTCATATCACCGCAGGCCTCCTCCGCACAGTCGATGACATATTCCACGTCATCCTTTTCAATGCCTGCATTCTTTACACCATATAACAgtGCCAGCACGCTGGaAGCCTTGCTCATCAGGTTCTCATGCATAACGTGTGCGGACAGGTTCACATCAATATCATGTGCGCGCTTCACACATCCTACCAGCTTACCTGCAACATACAGTCCTTCTGCATGCTCGTCATTTACTGCAGCCTCAATGGCAGAAAGTTCTGTACCTTCCTGCACTCTTGCCACAATATCCTCTGTGATGATCGGATCACCGGCAAACGCATCTTTGTGAGCGC…
	contig-100_1 P22	TCCAGGCTGGTCGGTATGTA	CCTGCAACACTGTTCTGTGC	848	1378	530	112			F	aCngcaTCGGGCGantATTCCTCAGCCcGTCCTAAATCTCCTTCTTTTTCCGCATATAATGCTTTCTGAAAGTCAATATACGGGTCTTCGCTCTCAAGCCGGGAAAAGCACTCAAGAATCTCCCTGCTTTGCTCCGGATAGTTCTCCTTCCATTCCTCAATGGCTGCATAATGCCCGTCCTCCATCTCAGATTTCTGATTCCACGGAATCATTCTAAGAATCTCCCGGACACTTTTATAATCCTTTAACCGAACGCCGCAATACAGTCCATTAAGATAGGATGAATGCGCCTGCGCCCTGACCGAGGATTCCGTGACCCCCGCCATCGCCTGATTTACCCATAATTCCCTGTGGGCATCCAGATATTGTTTCTGTTCATAAAACTTCCTGACGGCATCC…
	contig-100_1 P23	AAGGTACCGCACGGCAATTA	ATTGTTCAGTACCAGCGCCA	1266	1809	543	961			R	CtGGaGaCtGTccatcAnTATACGGATCACGTGATTCCTTTTGAATGGTGTGATGATTTTTCGGCGGCCAGGAACGTGGGGCTTAACGCATCCAAAGGGGAATGGTTCATGTTTCTGGATGATGATGAATGGTTTGAGAATACGGATTCTATCTGTCGGTTTTTCCAAAGTGGAGAGTACAGGAAATATAATGCTGCGTCTTATATTGTCAGAAATTATACAGAGTGGAGTGGTGGCGCCTATACGGATGTATATGTGCTCAGGATGGTAAAAAGAACTTCTGAGATTTGTTTTAGGGGAACCATTCATGAATGCCTTTCTCCTTCGAGAAGTTTAATCCCCATGAAGTATGTGGAGGATTTTGCACATCATTACGGATATGTATCAAAAAAAGGAATA…
	contig-100_3111 P1	TCGTAGCGACCGGTGAAAAA	TTCAGTGCGGGAGCATCATT	191	1163	972	225			F	TgCGGgnaacatGGCCCCGGGTACTGaACTGCGATGTGTCGCAGATTTCCGTCAAGGCAACCCGGGGCGAAAAACTTGGCTTTGTGGGCCGCGAAGAAGGCATCGCAGCTGTCTGCGTCTGCCTGATGGAGACAGACTGATGAAAACCGTaCTGCAGCGCGTCACGGAAGCAAGCTGTGTCATAGACGGCAGCGTCGTGGGAGAAATCGGACAGGGATACATGATTCTCACCGGTTTCTGCCCCACGGACACCCGGGATACTGTGGACCGGATGATCCGGAAAATCCTGGCTCTCCGGGTGTTTTCCGATGAAGAAGGAAAAATGAACCGTAGCCTGAGAGATGTGGAGGGCTCGGTGCTGAACATCAGTCAGTTCACCCTGTATGCGGACTGCCGCAA…
	contig-100_3111 P2&P20	GGCAAGTAGGTCAAGCCCAT	CTGCGATCGGACAGCAACTA	938	1787	849	1596			R	agcanCTgagncAtGGGTTtGCCcACCAGgaCCGAACGCCCCACAACCACCGCTTTCAGCCCGGTCATATCCGCAAGCCCGGCCTGTTCCAGCAGAGCGATTGCCCCctGGGGCGTACAGGGCACAAACCCCTTCAGGCCATTGGCCAGGCGGCCGGCGTTCACCGGATGCAGTCCGTCCACGTCCTtgTCCGGATCAATGGCGGCAATGACCGCCTGTTCGTCAAGGTGTGCCGGCAGCGGCATCTGCACGAGAATGCCATGAACCGACTGGTCCCGGTTGAGTGTTTCAATCAGATCCAGAAGCTCCTTCCCGGATGTATCCGCGGGCAGCCGCCAGGTGCGGGGTTCGATCCCCGCTTTCCGGCAGGCGTTTTCCTTGTTGCGGACATAAACCTGG…
	contig-100_4904 P1	GCATTGTTCTGCGCTGTAGG	TCCTTCGGAATGTTACCGCC	28	842	814	271			F	tcgaTcgCGCcgtaaTAttAGCCCCaGCTGAGATGCCTGGTAAGAaacCTTCTTTTttcccaACTTCGCgtgccaTTTCAAGCGCTTTTttacttgGAACTTCCAAAACATCaTcgtAAAGTTTagtATCCAAGATCGAAGGCACaaaGCCAGctgAAATACCttgGAtctTgtgCttgCCCtTCTTGCcttCTTTTAanaCTggAGATTCacttggtTCaaGGGCATATactTGAATATCAGcCttctTAGCCCGCAAaGCACGACCTACGCcagtCAAAGTTCCAcCTgtACCGACCCCAGCAACAAAAGCATCTGGTAATTTAGCTCCAAAAGCCTGTAAGATCTCTTGACCGGTCGTTTGTTCGTGGaTCnnaGCATTGGCAGGATTATCGAATT…
	contig-100_4904 P9	CCAAACAGCAAGGGTACGGA	GAGTCAACCGGGTGGAAAGA	571	962	391	934			R	CnAGTGCCTgaGttaGAGATCACCGctATCTCACAgacTgGGGAAgcTTtcttACTTGAAGCACCGACAAGgcATCaGacaTTTctntTTTCGCATTTGGantATGGCGGagaTgCTtTACaaaaAGAATATGcACGcgAATTanctgctgATCCaagtGCCAAagATTcGntgGctcGTcntCAAAAttactatntTGATGgacGACCACagtTTtTATGGgaAACATTACAAAAGCAAttcTTTGCCAAcTGGttaCACCAAGTAGCtAagacacgcCAAgctAAAGAACTtaTCAAAAATTAACGGGGGTCTTGATATGAGTAAAGTTTATGATTCGATTTTAGATACTATTGGTAACACACCGATCGTCAAGTTGAACAATGTTGTTCCGGCAAG…
	contig-100_217 P8	ATTCTGGCAGAGCAACCGAA	TGTCTGGCGAGCTGTTCATT	2265	2793	528	193			F	TAcattGtAgtgntcaTGAACaanngtGATATGGTtGACGACgAgGAGCTGcTtGAgCTGGttGAGATGGAnATcCgagancntgcnnGnncAtannanntnc
	contig-100_217 P9	CTCCGGGTGTTTTCCGATGA	AGATCCTTTGTGCGGGAGTG	2600	3470	870	1205			R	acnccTGtnaCGTCTGtTGTTCTGAAATAaAACTGCGGTCTGtatntGtTgAAGAAnGGaGTGtGaCgTCCncCtTCtTCCTTtGTcAgtACGTATACcTGtcnggTaaacTtTGTaTGtggCTTTAtTGTACCTGGnTTnntnagaaccTGtccTCTTTCnATctcTGTTCTCtGnacncctCggAgnantGngccgAtgTgncnc
	contig-100_2390 P1	GTTATCTGGGGCAACGGTCA	ACAATGTTGTTCCGGCAAGC	117	940	823	310			F	GcGanTGGGgcGacAgatCaTGGAgcTgatGnnnaCnGTTGAnGAGTATATTCCGGATCCngagCGTGACACAGAtaAnCCntTCCTGATGCCtGTcgAgGAnGTATTCaCnAtcaCngGnCGtGGtAcnGtTGCTACaGGccgaGtnnagcg
	contig-100_2390 P24	TCCCATGCCTTCTTCACCTG	AAGTCACGCCGGGCTTTTTA	630	1385	755	1268			R	tGtnnTCTCTACGTTATCGCCnGGcATGcaCATCTCTgTgccntcTGGnaggttgcAnACgCCTGTTACGTCtGTTGTTCTGAAATAGAACTGaGGnctgtagTTntTGAAGAAcGGtGTATGACGtCCACCnTCgTCtTTtGTcAnaACGTAAACCTGAGCTGTgaanTTGTTGTGGCAtGtnAcaGAACCnGGTTTTGCAAGAACCTGTCCtCtatcGATCTgagctctgtngAtaCCACGAannannGcaCCnaTGttatcaCCAGCCTGAgctTCgTCtAacAtCTTAcgGAACATCTCGATACCGGTTACnacag
	contig-100_5984 P2	TGCCCGATCGTTAAGGGTTC	CCACCCTCGTCTTTCGTCAA	133	590	457	131			F	aAcncGCCcgaCTCcaTtAGtcaAAGAGATCAACGCTTTaGgTAAAACtgTTTCtcTTTGCGTTttaGgTGCAGCtgtctTActgTTTATCtTaGGTTTTATCTTTGAGACCTAtgCTCTACCgGTCTTGACTTTAGCGATCGTAAcGAtgATCGtTGGctcGaTCCctgAAGgtctaCCGGCGAcnaCTTCGgtgATCTTAGCTTTAGGTGTTtcTGACCTCGctAAAAATAAAAATGCGaTCGTTAAATCCTTACCTTCGGCTGAAACATTagnngCAGTCGATGTGATCGCAACTGATAAGACTGGGACATTGACTAAAAACGAAATGACCGTGACAGATATTTACCTTGATGAACGTCATTTTTCAGTCAGTGGTAGTGGTTATGCTCCAACTGG…
	contig-100_5984 P9	CATCGGTGTTCTGCTTCGTG	GCAAACGTAAGACCCTGCTC	459	764	305	631			R	tcgagaGGCCTTTtnanTTgtaAtGAGGCACTagaGaAGGCCGATTCTTCGGTGCGAAtgTTGAAcaagtaaaAGAtctTGcTAAAGACGATGATGTTGACCATCgctgtgCtTgctAGCGtTGCCGAAGCAcctgtAGCGATCAGCAtcTcatAAGCGCctAATCCGactAAGGCGATCagtAGCGAAAcataGCctagctgaAGCATTTCACGCCctgagaTcaAGCgactaTTGCTctTAcGtggtggacGTTTcATCAAGtcacGGGCAcctggtTCAAAGATGaACGCAAATTGGATCGTGATCGCAGAGACTAAGTTGATCCAAAGTAGTTGGGTCGCTTGTAAAGGCATTTCTTGGTTGAAAAGGATCGTCAAGAAGATGATCAAACCTTCA…
	contig-100_3802 P2	TCTGCACGTTATCTCCAGGC	AGAGCGGAGCAGACATCAAC	122	676	554	163			F	gcgtcgGcgaTnaAnATGGTGTTCCCcGAATTGCTTTTGTGAATAAGATGGACCGTTCCGGTGCAGATTTCTTCAAAGCGGTTCGTGAGATTAAGGAGAAATTAGGAGCTAATCCTGTACCGTTGGTACTGCCTATCGGTGCGGAAGATAACTATCAGGGGGTTATTGACCTGGTGGAAATGAAAGCTTATGTTTGGGAAAACGGAGCCATGGAGGCAACAATTAAGGATATTCCCGAAAACATGATGGCAGAAGCTCAGGAATGGAGAGAAAAATTGGTGGAAGCTGCCGCTGTACAGGATGAGGCTTTGATGGAACGGTTCTTTGAAGACCCGGACTCCATTACCGTGGAAGATTTGAAGGCTGTTATCCGGAAAGCTGTGATTGCCATGGATTTTT…
	contig-100_3802 P10	TGTTGCAACTGTTCCACGTC	ATGCCACAGACAAGAGAGCA	513	887	374	765			R	agaTaccaGCCaGnaCaCCGTTCTGCATAGCTTCCTTGAATCCTTTTTcaACAGACGGGATAAATTCCTTCGGAATGTTACCGCCTTTCACTTCATTGACAAAAGTCAGGCCTTCTTTGCCTTCTTCTGCCGGTTCCATACGGAAGATGATATCGGCAAACTTACCGCGACCACCGGACTGTTTCTTGAATACATGACGATGGTCAACAGACATCGTAATAGCCTCTTTATAGGAAACCTGAGGTGCTCCCTGGTTACATTCCACCTTGAACTCACGGCGCAGACGGTCGAGGATAATATCCAAGTGAAGCTCACCCATACCGCTGATGACGGTCTGTCCTGAATCCTCATCAGTCTTCACACGGAATGTCGGGTCTTCCTCAGCCAATTTTGCCAAAG…
